# Supplementary material for: Bader’s Topological Bond Path Does Not Necessarily Indicate Stabilizing Interaction—Proof Studies Based on the Ng@[3n]cyclophane Endohedral Complexes
Source: Molecules. 2023 Aug 30;28(17):6353. doi: 10.3390/molecules28176353 (PMC10490063; doi:10.3390/molecules28176353)
Supplement: Supplementary file 1 [file molecules-28-06353-s001.zip]

Archive with 1 entries (1 files):
- molecules-2555014-supplementary.pdf
